# Supplementary material for: Genomic Selection for Economically Important Traits in Dual-Purpose Simmental Cattle
Source: Animals (Basel). 2025 Jul 3;15(13):1960. doi: 10.3390/ani15131960 (PMC12249443; doi:10.3390/ani15131960)
Supplement: Supplementary file 1 [file animals-15-01960-s001.zip]

Archive with 4 entries (4 files):
- Figure S1-S3 Density distribution plot of breeding value reliability for milk production, reproduction and growth traits under different matrices.pdf
- Table S1-S3. Summary statistic for milk-production, reproduction and growth traits in dual-purpose Simmental population.pdf
- Table S4-S6. Estimates of additive genetic variance, residual variance, and heritability for milk-production, reproduction and growth traits in dual-purpose Simmental cattle.pdf
- Table S7. Comparison of growth traits among breeds.pdf
